# Supplementary material for: Clinical characteristics and persistence of severe acute respiratory coronavirus virus 2 (SARS-CoV-2) IgG antibodies in 4,607 French healthcare workers: Comparison with European countries
Source: Infect Control Hosp Epidemiol. 2020 Nov 4:1–2. doi: 10.1017/ice.2020.1309 (PMC7684179; doi:10.1017/ice.2020.1309)
Supplement: Supplementary file 1 [file icesup.zip]

Archive with 2 entries (2 files):
- S0899823X20013094sup001.pdf
- S0899823X20013094sup002.docx
